# Supplementary material for: The Global Road Traffic Death Rate and Human Development Index from 2000 to 2019: A Trend Analysis
Source: Arch Iran Med. 2024 Mar 1;27(3):113–21. doi: 10.34172/aim.2024.18 (PMC11097312; doi:10.34172/aim.2024.18)
Supplement: Supplementary file 2 — Supplementary tables and figures. [file aim-27-113-s002.xlsx]

## Sheet: Additional file 1
	RTDR 2000	RTDR 2004	RTDR 2007	RTDR 2010	RTDR 2013	RTDR 2016	RTDR 2019	HDI 2000	HDI 2004	HDI 2007	HDI 2010	HDI 2013	HDI 2016	HDI 2019	Education 2000	Education 2004	Education 2007	Education 2010	Education 2013	Education 2016	Education 2019	Income 2000	Income 2004	Income 2007	Income 2010	Income 2013	Income 2016	Income 2019	Life expectancy 2000	Life expectancy 2004	Life expectancy 2007	Life expectancy 2010	Life expectancy 2013	Life expectancy 2016	Life expectancy 2019	slope RTDR	binary slope	mean HDI	slope HDI	mean Education	Slope Education	mean Life expectancy	slope Life expectancy	mean Income	slope Income
Afghanistan	14.65	15.19	14.96	14.42	13.97	14.81	15.86	0.35	0.409	0.447	0.472	0.496	0.502	0.511	0.235	0.302	0.336	0.372	0.398	0.406	0.414	0.333	0.389	0.439	0.446	0.469	0.462	0.469	0.551	0.581	0.606	0.631	0.654	0.673	0.69	-0.116	0	0.455286	0.025	0.351857	0.025	0.626571	0.022	0.429571	0.025
Albania	14.35	14.65	14.8	14.08	13.88	13.82	11.7	0.671	0.696	0.722	0.745	0.782	0.788	0.795	0.586	0.605	0.64	0.671	0.749	0.745	0.746	0.622	0.657	0.687	0.707	0.721	0.732	0.746	0.83	0.847	0.856	0.87	0.885	0.895	0.901	-0.311	0	0.742714	0.024	0.677429	0.032	0.869143	0.013	0.696	0.021
Algeria	22.54	22.48	22.29	22.3	21.11	21.05	20.9	0.637	0.677	0.7	0.721	0.729	0.743	0.748	0.5	0.557	0.588	0.626	0.639	0.66	0.672	0.664	0.687	0.701	0.708	0.708	0.717	0.712	0.779	0.809	0.83	0.845	0.856	0.866	0.875	-0.358	0	0.707857	0.017	0.606	0.025	0.837143	0.012	0.699571	0.008
Angola	25.07	25.87	25.47	25.8	22.36	24.75	26.13	0.4	0.446	0.489	0.517	0.555	0.578	0.581	0.288	0.336	0.376	0.398	0.447	0.487	0.5	0.544	0.588	0.627	0.64	0.652	0.646	0.621	0.408	0.45	0.495	0.544	0.585	0.614	0.633	-0.27	0	0.509429	0.032	0.404571	0.036	0.532714	0.038	0.616857	0.019
Argentina	11.47	10.61	14.1	12.84	14.34	14.06	14.06	0.781	0.787	0.817	0.829	0.835	0.839	0.845	0.736	0.76	0.796	0.818	0.822	0.834	0.855	0.786	0.767	0.814	0.82	0.827	0.819	0.809	0.824	0.835	0.843	0.85	0.858	0.865	0.872	0.553	1	0.819	0.013	0.803	0.017	0.849571	0.007	0.806	0.015
Armenia	19.64	18.46	17.56	18.04	16.77	15.7	19.95	0.669	0.7	0.741	0.747	0.762	0.766	0.776	0.671	0.668	0.717	0.734	0.743	0.744	0.74	0.564	0.636	0.7	0.692	0.715	0.718	0.745	0.791	0.808	0.813	0.82	0.832	0.841	0.848	-0.532	0	0.737286	0.017	0.716714	0.015	0.821857	0.01	0.681429	0.025
Australia	9.86	8.21	7.9	6.55	5.26	5.57	4.94	0.903	0.911	0.912	0.93	0.931	0.939	0.944	0.895	0.892	0.879	0.919	0.906	0.919	0.924	0.896	0.908	0.914	0.918	0.926	0.931	0.933	0.917	0.934	0.944	0.953	0.961	0.969	0.976	-0.796	0	0.924286	0.007	0.904857	0.008	0.950571	0.008	0.918	0.006
Austria	12.47	11.01	8.56	6.77	5.48	5.17	4.87	0.847	0.858	0.89	0.904	0.905	0.917	0.922	0.731	0.74	0.806	0.837	0.833	0.862	0.865	0.927	0.935	0.947	0.946	0.949	0.949	0.956	0.896	0.913	0.924	0.933	0.939	0.942	0.947	-1.388	0	0.891857	0.014	0.810571	0.025	0.927714	0.005	0.944143	0.005
Azerbaijan	8.16	10.69	13.74	11.4	13.81	8.68	6.73	0.635	0.667	0.706	0.726	0.735	0.751	0.756	0.64	0.666	0.662	0.659	0.668	0.708	0.711	0.556	0.599	0.696	0.741	0.746	0.74	0.744	0.719	0.742	0.765	0.784	0.796	0.808	0.816	-0.353	0	0.710857	0.021	0.673429	0.012	0.775714	0.014	0.688857	0.042
Bahrain	12.04	15.67	15.83	10.8	9.73	6.94	5.18	0.795	0.796	0.799	0.8	0.815	0.853	0.852	0.643	0.641	0.644	0.654	0.674	0.768	0.769	0.933	0.926	0.927	0.906	0.923	0.924	0.914	0.838	0.849	0.856	0.862	0.869	0.875	0.881	-1.76	0	0.815714	0.01	0.684714	0.031	0.861429	0.006	0.921857	-0.001
Bangladesh	10.8	16.36	16.94	16.85	15.92	15.8	15.35	0.478	0.506	0.528	0.557	0.579	0.606	0.632	0.344	0.378	0.395	0.432	0.457	0.496	0.529	0.453	0.472	0.498	0.52	0.542	0.563	0.59	0.699	0.728	0.748	0.767	0.784	0.797	0.809	0.065	1	0.555143	0.025	0.433	0.03	0.761714	0.016	0.519714	0.023
Belarus	17.81	23.02	23.46	21.93	13.57	8.91	7.64	0.686	0.717	0.76	0.795	0.811	0.815	0.823	0.668	0.706	0.774	0.828	0.839	0.839	0.838	0.662	0.708	0.75	0.776	0.785	0.776	0.789	0.729	0.739	0.756	0.782	0.81	0.831	0.843	-2.806	0	0.772429	0.025	0.784571	0.028	0.784286	0.025	0.749429	0.024
Belgium	16.65	11.43	10.84	8.13	6.98	5.79	5.77	0.88	0.893	0.907	0.91	0.916	0.924	0.931	0.833	0.849	0.871	0.871	0.88	0.893	0.902	0.92	0.927	0.937	0.935	0.937	0.94	0.945	0.89	0.904	0.914	0.924	0.933	0.941	0.948	-1.54	0	0.908714	0.008	0.871286	0.011	0.922	0.009	0.934429	0.004
Benin	28.43	27.96	27.61	28.21	26.98	27.46	26.8	0.416	0.453	0.475	0.494	0.522	0.533	0.545	0.273	0.333	0.366	0.4	0.454	0.472	0.478	0.484	0.492	0.496	0.497	0.507	0.51	0.526	0.544	0.568	0.589	0.605	0.617	0.629	0.643	-0.18	0	0.491143	0.021	0.396571	0.034	0.599286	0.013	0.501714	0.006
Bolivia (Plurinational State of)	14.54	15.14	15.04	17.26	23.49	15.29	21.11	0.627	0.641	0.649	0.667	0.684	0.702	0.718	0.63	0.637	0.624	0.642	0.656	0.67	0.695	0.599	0.601	0.615	0.626	0.64	0.663	0.672	0.653	0.689	0.714	0.739	0.761	0.779	0.792	0.491	1	0.669714	0.015	0.650571	0.011	0.732429	0.021	0.630857	0.013
Bosnia and Herzegovina	19.01	18.14	17.46	16.92	15.36	16.3	13.51	0.679	0.701	0.719	0.721	0.755	0.772	0.78	0.557	0.59	0.615	0.608	0.683	0.709	0.711	0.671	0.689	0.709	0.713	0.724	0.74	0.756	0.837	0.847	0.854	0.862	0.87	0.877	0.883	-0.619	0	0.732429	0.017	0.639	0.029	0.861429	0.008	0.714571	0.012
Botswana	31.84	29.81	26.09	24.16	20.9	24.77	26.41	0.581	0.592	0.628	0.663	0.701	0.72	0.735	0.589	0.608	0.625	0.636	0.649	0.659	0.676	0.707	0.71	0.737	0.741	0.768	0.763	0.771	0.471	0.479	0.538	0.619	0.692	0.741	0.763	-1.205	0	0.66	0.031	0.634571	0.013	0.614714	0.065	0.742429	0.017
Brazil	19.71	22.23	22.53	24.29	23.14	19.89	16.05	0.685	0.698	0.706	0.727	0.753	0.758	0.765	0.584	0.593	0.588	0.619	0.668	0.684	0.694	0.714	0.723	0.739	0.751	0.763	0.748	0.749	0.771	0.793	0.81	0.825	0.838	0.85	0.86	-0.458	0	0.727429	0.016	0.632857	0.024	0.821	0.013	0.741	0.012
Bulgaria	13.04	12.51	14.32	10.76	8.5	10.21	9.24	0.72	0.752	0.773	0.788	0.801	0.811	0.816	0.677	0.712	0.743	0.761	0.785	0.793	0.779	0.695	0.74	0.761	0.776	0.783	0.799	0.824	0.792	0.807	0.817	0.827	0.835	0.842	0.847	-0.755	0	0.780143	0.015	0.75	0.018	0.823857	0.008	0.768286	0.015
Burkina Faso	27.63	29.06	29.63	30.16	29.79	30.49	31.02	0.293	0.32	0.352	0.384	0.41	0.428	0.452	0.139	0.162	0.194	0.232	0.261	0.286	0.312	0.387	0.403	0.419	0.426	0.441	0.442	0.462	0.469	0.502	0.536	0.571	0.599	0.621	0.64	0.36	1	0.377	0.028	0.226571	0.03	0.562571	0.027	0.425714	0.013
Burundi	30.35	29.71	33.36	33.17	33.8	34.81	35.46	0.3	0.33	0.371	0.411	0.432	0.438	0.433	0.187	0.228	0.301	0.376	0.408	0.429	0.417	0.322	0.313	0.316	0.322	0.328	0.313	0.305	0.448	0.501	0.538	0.573	0.602	0.624	0.64	0.986	1	0.387857	0.028	0.335143	0.044	0.560857	0.028	0.317	0.004
Cambodia	17.92	17.61	17.39	18.08	17.14	17.78	19.55	0.424	0.482	0.52	0.539	0.559	0.576	0.594	0.319	0.392	0.424	0.444	0.46	0.472	0.484	0.403	0.44	0.482	0.492	0.517	0.537	0.566	0.591	0.649	0.688	0.716	0.737	0.754	0.766	-0.003	0	0.527714	0.024	0.427857	0.02	0.700143	0.021	0.491	0.025
Cameroon	27.45	27.78	28.08	28.86	28.7	29.53	30.18	0.44	0.469	0.482	0.505	0.534	0.553	0.563	0.364	0.406	0.422	0.461	0.517	0.54	0.547	0.492	0.51	0.514	0.517	0.524	0.536	0.541	0.477	0.497	0.518	0.54	0.563	0.586	0.604	0.374	1	0.506571	0.021	0.465286	0.033	0.540714	0.023	0.519143	0.006
Canada	9.78	8.95	8.88	7.34	6.27	5.82	5.34	0.867	0.888	0.896	0.901	0.913	0.923	0.929	0.805	0.839	0.833	0.842	0.864	0.884	0.894	0.89	0.904	0.924	0.92	0.927	0.93	0.934	0.91	0.923	0.933	0.943	0.951	0.956	0.96	-0.832	0	0.902429	0.009	0.851571	0.013	0.939429	0.007	0.918429	0.007
Central African Republic	32.33	33.65	32.65	30.52	33.27	34.07	37.72	0.325	0.331	0.347	0.365	0.363	0.382	0.397	0.243	0.269	0.288	0.307	0.329	0.345	0.353	0.38	0.36	0.369	0.378	0.321	0.332	0.347	0.372	0.376	0.394	0.42	0.452	0.486	0.512	0.32	1	0.358571	0.013	0.304857	0.019	0.430286	0.031	0.355286	-0.01
Chad	26.95	25.05	24.57	24.67	23.99	27.4	32.43	0.293	0.324	0.34	0.369	0.394	0.393	0.398	0.18	0.203	0.222	0.249	0.286	0.278	0.288	0.329	0.386	0.393	0.425	0.429	0.424	0.415	0.426	0.435	0.451	0.475	0.498	0.514	0.527	0.454	1	0.358714	0.02	0.243714	0.019	0.475143	0.02	0.400143	0.015
Chile	17.93	17.83	13.33	12.52	12.38	12.33	14.91	0.756	0.785	0.804	0.803	0.826	0.845	0.851	0.661	0.715	0.745	0.722	0.758	0.799	0.81	0.754	0.766	0.779	0.793	0.815	0.821	0.823	0.867	0.883	0.894	0.904	0.913	0.92	0.926	-1.069	0	0.81	0.014	0.744286	0.021	0.901	0.008	0.793	0.015
China	21.38	20.54	20.9	20.27	19.62	18.02	17.36	0.588	0.628	0.667	0.699	0.724	0.746	0.761	0.481	0.522	0.565	0.602	0.627	0.647	0.657	0.533	0.585	0.638	0.677	0.711	0.74	0.767	0.791	0.811	0.824	0.837	0.851	0.865	0.876	-0.62	0	0.687571	0.029	0.585857	0.029	0.836429	0.014	0.664429	0.04
Colombia	20.04	17.48	17.92	16.21	16.71	18.57	15.42	0.666	0.684	0.711	0.729	0.742	0.76	0.767	0.534	0.56	0.602	0.634	0.644	0.673	0.682	0.679	0.688	0.709	0.716	0.736	0.748	0.749	0.815	0.831	0.842	0.853	0.863	0.873	0.881	-0.12	0	0.722714	0.018	0.618429	0.026	0.851143	0.01	0.717857	0.015
Congo	26.28	25.81	26.03	27.05	26.95	28.21	29.7	0.461	0.473	0.486	0.52	0.545	0.578	0.574	0.454	0.453	0.476	0.5	0.511	0.539	0.543	0.437	0.439	0.417	0.456	0.491	0.533	0.508	0.494	0.533	0.578	0.617	0.647	0.67	0.686	0.481	1	0.519571	0.023	0.496571	0.02	0.603571	0.029	0.468714	0.018
Costa Rica	17.77	15.38	16.1	13.98	13.58	16.57	14.78	0.721	0.735	0.753	0.765	0.788	0.801	0.81	0.593	0.609	0.628	0.65	0.694	0.714	0.726	0.717	0.731	0.755	0.761	0.772	0.783	0.788	0.884	0.892	0.898	0.904	0.911	0.919	0.927	-0.105	0	0.767571	0.016	0.659143	0.026	0.905	0.007	0.758143	0.013
Croatia	15.24	14.3	14.62	10.51	9.24	8.08	7.95	0.757	0.786	0.808	0.815	0.83	0.841	0.851	0.656	0.702	0.733	0.753	0.785	0.802	0.805	0.783	0.815	0.836	0.823	0.822	0.832	0.852	0.843	0.85	0.861	0.874	0.885	0.893	0.9	-1.458	0	0.812571	0.014	0.748	0.024	0.872286	0.01	0.823286	0.004
Cuba	15.76	11.43	8.59	8.33	8.04	8.6	8.89	0.691	0.722	0.772	0.781	0.766	0.773	0.783	0.663	0.721	0.815	0.824	0.76	0.768	0.79	0.57	0.59	0.634	0.645	0.659	0.666	0.673	0.872	0.885	0.893	0.898	0.9	0.902	0.905	-0.871	0	0.755429	0.014	0.763	0.008	0.893571	0.003	0.633857	0.021
Cyprus	12.3	14.59	11.09	8.25	4.98	5.21	5.75	0.804	0.831	0.849	0.856	0.86	0.873	0.887	0.676	0.724	0.755	0.767	0.788	0.808	0.827	0.862	0.882	0.895	0.896	0.876	0.885	0.898	0.892	0.9	0.906	0.914	0.923	0.931	0.938	-1.929	0	0.851429	0.011	0.763571	0.021	0.914857	0.008	0.884857	0
Czechia	14.89	13.92	12.17	7.85	6.37	5.93	5.95	0.804	0.834	0.858	0.87	0.882	0.893	0.9	0.741	0.794	0.83	0.858	0.882	0.889	0.89	0.831	0.847	0.871	0.867	0.869	0.883	0.898	0.845	0.861	0.874	0.886	0.897	0.906	0.914	-1.818	0	0.863	0.015	0.840571	0.022	0.883286	0.01	0.866571	0.008
C..´te dâ€™Ivoire	25.44	26.46	25.43	25.78	23.53	23.43	24.12	0.421	0.433	0.449	0.468	0.49	0.513	0.538	0.297	0.329	0.352	0.376	0.399	0.417	0.453	0.552	0.539	0.537	0.538	0.548	0.575	0.593	0.456	0.458	0.478	0.507	0.537	0.563	0.581	-0.591	0	0.473143	0.02	0.374714	0.023	0.511429	0.028	0.554571	0.004
Democratic Republic of the Congo	38.11	36.54	35.96	36.02	33.97	33.67	34.86	0.349	0.374	0.4	0.435	0.448	0.471	0.48	0.305	0.343	0.381	0.453	0.466	0.486	0.496	0.302	0.302	0.312	0.32	0.328	0.354	0.357	0.462	0.506	0.54	0.568	0.59	0.61	0.626	-0.625	0	0.422429	0.024	0.418571	0.033	0.557429	0.023	0.325	0.009
Denmark	9.6	7.03	7.66	4.99	3.51	3.97	3.7	0.87	0.905	0.911	0.917	0.933	0.935	0.94	0.809	0.889	0.884	0.895	0.926	0.917	0.92	0.932	0.941	0.95	0.944	0.948	0.955	0.963	0.873	0.887	0.9	0.914	0.926	0.932	0.937	-0.956	0	0.915857	0.009	0.891429	0.01	0.909857	0.01	0.947571	0.003
Dominican Republic	29.43	35.99	24.19	27.84	39.96	35.43	64.6	0.659	0.672	0.694	0.706	0.718	0.743	0.756	0.554	0.579	0.595	0.606	0.619	0.655	0.666	0.678	0.676	0.712	0.727	0.736	0.761	0.781	0.76	0.777	0.789	0.801	0.812	0.823	0.832	1.712	1	0.706857	0.016	0.610571	0.019	0.799143	0.011	0.724429	0.018
Ecuador	13.51	13.78	19.12	24.53	22.09	21.16	20.09	0.675	0.693	0.71	0.726	0.754	0.758	0.759	0.577	0.594	0.622	0.646	0.697	0.704	0.702	0.655	0.675	0.687	0.698	0.719	0.715	0.711	0.812	0.829	0.839	0.848	0.857	0.867	0.877	1.387	1	0.725	0.017	0.648857	0.026	0.847	0.009	0.694286	0.014
Egypt	11.24	10.72	12.76	13.69	10.5	9.83	10.1	0.613	0.631	0.653	0.668	0.683	0.696	0.707	0.468	0.497	0.529	0.551	0.583	0.604	0.618	0.658	0.666	0.686	0.698	0.696	0.705	0.716	0.748	0.758	0.766	0.775	0.784	0.792	0.8	-0.357	0	0.664429	0.016	0.55	0.026	0.774714	0.009	0.689286	0.01
El Salvador	35.9	35.63	30.9	22.32	19.02	22.2	20.87	0.615	0.639	0.652	0.668	0.67	0.671	0.673	0.493	0.539	0.555	0.586	0.576	0.566	0.555	0.628	0.63	0.643	0.644	0.653	0.66	0.669	0.752	0.768	0.778	0.788	0.799	0.81	0.82	-2.958	0	0.655429	0.01	0.552857	0.007	0.787857	0.011	0.646714	0.008
Equatorial Guinea	22.11	19.75	18.99	20.77	22.2	24.69	27.17	0.525	0.554	0.582	0.576	0.585	0.588	0.592	0.402	0.421	0.433	0.438	0.439	0.44	0.467	0.701	0.767	0.848	0.798	0.809	0.796	0.746	0.512	0.527	0.536	0.548	0.564	0.58	0.596	0.935	1	0.571714	0.01	0.434286	0.007	0.551857	0.015	0.780714	0.012
Eritrea	31.32	33.53	33.77	34	34.53	37.17	37.92	0.427	0.427	0.43	0.436	0.446	0.456	0.459	0.271	0.271	0.271	0.279	0.272	0.279	0.269	0.52	0.485	0.474	0.459	0.483	0.49	0.503	0.543	0.584	0.619	0.649	0.673	0.694	0.713	0.864	1	0.440143	0.008	0.273143	0.003	0.639286	0.024	0.487714	0
Estonia	17.65	13.86	17.03	6.76	7.13	6.08	4.46	0.787	0.821	0.846	0.852	0.869	0.881	0.892	0.808	0.841	0.856	0.872	0.875	0.882	0.882	0.778	0.82	0.857	0.833	0.856	0.868	0.889	0.776	0.803	0.825	0.851	0.876	0.894	0.904	-2.046	0	0.849714	0.015	0.859429	0.01	0.847	0.022	0.843	0.013
Eswatini	29.86	30.41	28.78	30.07	30.73	32.41	33.47	0.465	0.445	0.478	0.51	0.554	0.588	0.611	0.388	0.403	0.47	0.501	0.522	0.541	0.557	0.612	0.625	0.649	0.645	0.668	0.661	0.66	0.423	0.35	0.359	0.409	0.488	0.569	0.618	0.491	1	0.521571	0.033	0.483143	0.03	0.459429	0.072	0.645714	0.013
Ethiopia	24.61	24.82	23.51	23.3	25.77	26.38	28.16	0.292	0.334	0.386	0.421	0.447	0.467	0.485	0.169	0.221	0.279	0.305	0.32	0.327	0.341	0.299	0.312	0.349	0.382	0.413	0.444	0.467	0.491	0.541	0.592	0.64	0.676	0.7	0.717	0.416	1	0.404571	0.033	0.280286	0.024	0.622429	0.034	0.380857	0.031
Finland	8.11	7.63	7.47	5.22	4.93	4.73	3.89	0.864	0.904	0.915	0.916	0.928	0.932	0.938	0.803	0.89	0.897	0.897	0.925	0.924	0.927	0.904	0.92	0.935	0.928	0.925	0.927	0.934	0.889	0.904	0.914	0.925	0.935	0.944	0.952	-0.782	0	0.913857	0.008	0.894714	0.011	0.923286	0.01	0.924714	0.002
France	13.35	8.91	7.7	6.55	5.27	5.54	5.13	0.849	0.858	0.874	0.879	0.889	0.894	0.901	0.743	0.75	0.775	0.783	0.801	0.809	0.817	0.907	0.912	0.92	0.917	0.919	0.922	0.93	0.908	0.923	0.936	0.946	0.954	0.959	0.964	-1.065	0	0.877714	0.009	0.782571	0.014	0.941429	0.007	0.918143	0.003
Gabon	21.25	25.1	24.95	24.26	23.63	23.09	23.86	0.621	0.626	0.637	0.652	0.673	0.69	0.703	0.545	0.569	0.585	0.599	0.612	0.628	0.65	0.746	0.741	0.732	0.725	0.74	0.748	0.746	0.589	0.583	0.604	0.637	0.672	0.699	0.715	-0.222	0	0.657429	0.016	0.598286	0.015	0.642714	0.031	0.739714	0.001
Gambia	25.73	25.93	26.53	26.49	26.68	28.15	29.62	0.403	0.431	0.446	0.459	0.467	0.475	0.496	0.254	0.293	0.324	0.335	0.357	0.373	0.406	0.466	0.473	0.46	0.474	0.459	0.452	0.465	0.553	0.578	0.595	0.61	0.622	0.633	0.647	0.464	1	0.453857	0.013	0.334571	0.021	0.605429	0.012	0.464143	-0.003
Georgia	11.83	15.55	18.24	17.22	13.09	14.92	12.41	0.69	0.715	0.743	0.751	0.775	0.792	0.812	0.717	0.74	0.77	0.777	0.804	0.835	0.862	0.596	0.638	0.683	0.689	0.717	0.728	0.751	0.768	0.776	0.781	0.792	0.806	0.819	0.827	-0.251	0	0.754	0.019	0.786429	0.023	0.795571	0.013	0.686	0.025
Germany	9.62	7.48	6.36	4.81	4.38	4.05	3.78	0.876	0.907	0.921	0.927	0.935	0.941	0.947	0.825	0.894	0.915	0.925	0.931	0.937	0.943	0.915	0.919	0.932	0.932	0.942	0.948	0.954	0.892	0.908	0.917	0.925	0.931	0.937	0.944	-0.939	0	0.922	0.009	0.91	0.012	0.922	0.007	0.934571	0.007
Ghana	25.82	25.44	24	23.75	23.43	24.64	25.67	0.494	0.509	0.541	0.565	0.586	0.598	0.611	0.427	0.437	0.492	0.526	0.538	0.556	0.563	0.497	0.512	0.526	0.544	0.577	0.58	0.599	0.569	0.588	0.611	0.631	0.647	0.663	0.678	-0.187	0	0.557714	0.022	0.505571	0.026	0.626714	0.017	0.547857	0.02
Greece	19.85	17.49	16.14	13.12	10.33	9.67	8.31	0.804	0.843	0.857	0.865	0.867	0.874	0.888	0.672	0.742	0.764	0.793	0.812	0.824	0.849	0.859	0.884	0.893	0.877	0.851	0.854	0.862	0.901	0.914	0.922	0.931	0.941	0.95	0.958	-1.893	0	0.856857	0.009	0.779429	0.022	0.931	0.009	0.868571	-0.008
Guatemala	6.85	4.95	20.09	13.38	13.07	16.63	22.9	0.549	0.571	0.592	0.606	0.621	0.653	0.663	0.358	0.386	0.416	0.437	0.453	0.511	0.519	0.629	0.632	0.644	0.645	0.653	0.662	0.671	0.736	0.761	0.776	0.792	0.809	0.824	0.835	2.066	1	0.607857	0.018	0.44	0.03	0.790429	0.016	0.648	0.007
Guinea	31.09	30.57	31.08	31	29.51	29.73	29.66	0.34	0.372	0.4	0.416	0.445	0.465	0.477	0.191	0.236	0.272	0.288	0.333	0.347	0.354	0.427	0.438	0.44	0.441	0.448	0.469	0.48	0.48	0.5	0.536	0.567	0.592	0.618	0.64	-0.238	0	0.416429	0.023	0.288714	0.027	0.561857	0.027	0.449	0.005
Guinea-Bissau	30.66	31.51	31.54	31.46	31.49	31.7	32.23	0.403	0.403	0.417	0.436	0.452	0.468	0.48	0.334	0.334	0.334	0.361	0.384	0.4	0.414	0.425	0.42	0.426	0.431	0.431	0.446	0.452	0.467	0.491	0.51	0.533	0.556	0.574	0.59	0.104	1	0.437	0.016	0.365857	0.017	0.531571	0.021	0.433	0.004
Haiti	17.46	18.89	18.52	18.73	17.65	18.27	18.77	0.442	0.45	0.463	0.471	0.487	0.5	0.51	0.345	0.368	0.384	0.399	0.417	0.437	0.456	0.439	0.421	0.425	0.42	0.432	0.435	0.429	0.571	0.589	0.606	0.623	0.641	0.66	0.677	-0.118	0	0.474714	0.013	0.400857	0.018	0.623857	0.018	0.428714	0.003
Honduras	15.44	15.94	15.67	16.38	16.42	16.37	16.13	0.566	0.586	0.607	0.61	0.613	0.626	0.634	0.418	0.449	0.474	0.477	0.474	0.492	0.499	0.556	0.563	0.583	0.579	0.584	0.592	0.6	0.78	0.796	0.808	0.82	0.832	0.842	0.85	0.051	1	0.606	0.01	0.469	0.011	0.818286	0.011	0.579571	0.007
Hungary	12.65	15.16	14.7	9.21	7.8	7.75	7.74	0.772	0.799	0.818	0.831	0.839	0.844	0.854	0.736	0.77	0.801	0.83	0.834	0.818	0.821	0.787	0.815	0.826	0.824	0.832	0.848	0.868	0.796	0.814	0.825	0.838	0.853	0.866	0.875	-1.549	0	0.822429	0.012	0.801429	0.011	0.838143	0.014	0.828571	0.007
India	16.86	15.6	16.66	17.18	17	15.33	15.56	0.495	0.527	0.555	0.579	0.604	0.63	0.645	0.379	0.419	0.452	0.478	0.514	0.544	0.555	0.489	0.515	0.543	0.564	0.583	0.611	0.635	0.654	0.678	0.698	0.718	0.737	0.752	0.764	-0.159	0	0.576429	0.025	0.477286	0.03	0.714429	0.018	0.562857	0.022
Indonesia	14.47	14.39	13.67	13.66	12.9	12.15	11.33	0.603	0.628	0.643	0.665	0.687	0.703	0.718	0.518	0.551	0.559	0.586	0.614	0.634	0.65	0.6	0.622	0.642	0.663	0.683	0.699	0.716	0.704	0.723	0.74	0.757	0.772	0.785	0.796	-0.559	0	0.663857	0.019	0.587429	0.022	0.753857	0.015	0.660714	0.02
Iran (Islamic Republic of)	26.8	39.01	33.12	32.5	24.26	20.65	21.47	0.658	0.678	0.723	0.742	0.771	0.784	0.783	0.53	0.546	0.631	0.662	0.738	0.747	0.756	0.697	0.72	0.739	0.744	0.732	0.749	0.729	0.772	0.794	0.81	0.829	0.849	0.862	0.872	-3.111	0	0.734143	0.025	0.658571	0.044	0.826857	0.017	0.73	0.005
Iraq	20.73	21.06	20.24	20.87	18.03	20.4	27.29	0.595	0.615	0.623	0.636	0.646	0.656	0.674	0.411	0.471	0.488	0.503	0.501	0.51	0.557	0.679	0.661	0.668	0.684	0.707	0.718	0.707	0.755	0.745	0.74	0.747	0.761	0.771	0.778	-0.022	0	0.635	0.012	0.491571	0.013	0.756714	0.01	0.689143	0.013
Ireland	11.39	9.59	8.05	4.81	4.2	4.13	3.13	0.867	0.898	0.909	0.901	0.917	0.943	0.955	0.818	0.864	0.87	0.857	0.893	0.918	0.922	0.912	0.932	0.944	0.922	0.924	0.965	0.986	0.875	0.899	0.915	0.926	0.936	0.948	0.959	-1.375	0	0.912857	0.01	0.877429	0.015	0.922571	0.011	0.940714	0.001
Israel	7.99	7.74	5.75	4.94	3.7	4.25	3.91	0.861	0.876	0.889	0.895	0.905	0.913	0.919	0.82	0.846	0.855	0.86	0.874	0.881	0.883	0.86	0.861	0.879	0.882	0.89	0.897	0.906	0.906	0.923	0.935	0.946	0.954	0.962	0.969	-0.871	0	0.894	0.009	0.859857	0.009	0.942143	0.009	0.882143	0.009
Italy	13.93	10.89	9.68	7.32	5.83	5.49	5.32	0.838	0.86	0.874	0.879	0.881	0.884	0.892	0.7	0.741	0.765	0.778	0.785	0.785	0.793	0.916	0.92	0.925	0.915	0.907	0.909	0.915	0.916	0.934	0.945	0.953	0.961	0.969	0.977	-1.399	0	0.872571	0.007	0.763857	0.011	0.950714	0.008	0.915286	-0.003
Jamaica	12.52	12.39	12.65	11.39	10.72	13.1	15.06	0.678	0.704	0.719	0.732	0.729	0.731	0.734	0.548	0.611	0.645	0.691	0.681	0.687	0.689	0.681	0.685	0.691	0.681	0.683	0.682	0.685	0.833	0.833	0.833	0.831	0.831	0.833	0.838	0.042	1	0.718143	0.008	0.650286	0.018	0.833143	0	0.684	0
Japan	12.48	10.09	6.18	5.32	4.51	4.09	3.6	0.858	0.871	0.882	0.887	0.902	0.912	0.919	0.754	0.774	0.788	0.802	0.83	0.846	0.851	0.889	0.895	0.904	0.899	0.906	0.91	0.916	0.941	0.955	0.963	0.969	0.976	0.986	0.994	-1.441	0	0.890143	0.01	0.806429	0.018	0.969143	0.008	0.902714	0.004
Jordan	23.23	22.76	22.16	22.45	23.86	24.14	17	0.711	0.726	0.744	0.737	0.729	0.729	0.729	0.671	0.681	0.704	0.685	0.669	0.672	0.667	0.674	0.697	0.717	0.711	0.698	0.692	0.693	0.796	0.807	0.814	0.822	0.828	0.834	0.839	0.024	1	0.729286	0.002	0.678429	-0.002	0.82	0.006	0.697429	0.001
Kazakhstan	14.2	25.42	39.54	25.95	22.76	17.71	12.68	0.685	0.737	0.758	0.764	0.791	0.808	0.825	0.692	0.769	0.793	0.781	0.802	0.809	0.83	0.696	0.754	0.778	0.784	0.808	0.815	0.821	0.669	0.69	0.706	0.729	0.764	0.801	0.825	-1.472	0	0.766857	0.018	0.782286	0.012	0.740571	0.033	0.779429	0.018
Kenya	26.44	25.9	25.75	25.68	26.43	27.45	28.31	0.461	0.49	0.523	0.551	0.573	0.591	0.601	0.407	0.451	0.475	0.501	0.522	0.535	0.534	0.505	0.508	0.524	0.529	0.54	0.553	0.566	0.476	0.515	0.576	0.63	0.668	0.698	0.718	0.297	1	0.541429	0.025	0.489286	0.02	0.611571	0.039	0.532143	0.011
Kuwait	26.11	25.45	29.51	20.09	21.58	18.07	15.43	0.781	0.789	0.788	0.788	0.793	0.804	0.806	0.595	0.598	0.592	0.599	0.601	0.629	0.638	0.981	1	1	0.979	0.981	0.973	0.963	0.818	0.822	0.828	0.836	0.844	0.85	0.854	-1.71	0	0.792714	0.004	0.607429	0.009	0.836	0.007	0.982429	-0.005
Kyrgyzstan	12.42	18.71	21.76	18.02	20.17	15.08	12.66	0.62	0.64	0.654	0.662	0.68	0.691	0.697	0.657	0.683	0.694	0.697	0.71	0.723	0.73	0.508	0.533	0.55	0.553	0.571	0.58	0.587	0.713	0.722	0.731	0.752	0.774	0.785	0.792	-0.491	0	0.663429	0.013	0.699143	0.011	0.752714	0.017	0.554571	0.013
Lao People's Democratic Republic	13.77	13.85	14.16	14.31	14.34	16.36	17.87	0.471	0.503	0.527	0.552	0.582	0.605	0.613	0.352	0.382	0.402	0.429	0.462	0.485	0.481	0.499	0.527	0.555	0.577	0.606	0.633	0.65	0.597	0.632	0.657	0.682	0.703	0.722	0.737	0.451	1	0.550429	0.025	0.427571	0.025	0.675714	0.021	0.578143	0.025
Latvia	29.15	23.52	20.11	11.85	9.88	9.32	8.05	0.735	0.795	0.825	0.824	0.839	0.854	0.866	0.707	0.822	0.85	0.85	0.851	0.871	0.883	0.733	0.781	0.831	0.809	0.832	0.846	0.863	0.765	0.783	0.794	0.813	0.833	0.845	0.851	-3.36	0	0.819714	0.015	0.833429	0.014	0.812	0.016	0.813571	0.017
Lebanon	19.18	17.53	14.91	14.62	15.95	16.23	16.44	0.74	0.74	0.751	0.766	0.757	0.741	0.744	0.623	0.623	0.623	0.631	0.616	0.588	0.604	0.753	0.743	0.767	0.795	0.78	0.765	0.753	0.839	0.868	0.886	0.898	0.903	0.905	0.907	-0.357	0	0.748429	0.003	0.615429	-0.007	0.886571	0.006	0.765143	0.01
Lesotho	27	27.2	27.83	27.66	28.8	30.78	31.92	0.459	0.44	0.441	0.46	0.489	0.512	0.527	0.45	0.471	0.482	0.492	0.51	0.521	0.532	0.502	0.508	0.505	0.513	0.52	0.524	0.521	0.426	0.355	0.352	0.386	0.441	0.493	0.528	0.746	1	0.475429	0.017	0.494	0.013	0.425857	0.048	0.513286	0.005
Liberia	35.48	37.34	33.58	33.1	34.13	36.13	38.9	0.435	0.427	0.445	0.455	0.477	0.478	0.48	0.408	0.405	0.403	0.4	0.42	0.417	0.426	0.412	0.363	0.382	0.387	0.408	0.397	0.383	0.488	0.53	0.575	0.609	0.634	0.659	0.678	-0.006	0	0.456714	0.014	0.411286	0.005	0.596143	0.028	0.390286	0.011
Libya	20.61	21.23	21.17	21.99	23.02	25.19	21.3	0.78	0.798	0.8	0.798	0.761	0.687	0.724	0.621	0.644	0.639	0.634	0.613	0.602	0.61	0.978	0.991	1	1	0.901	0.668	0.764	0.782	0.795	0.802	0.801	0.799	0.805	0.814	0.665	1	0.764	-0.015	0.623286	-0.008	0.799714	0.002	0.900286	-0.032
Lithuania	22.79	23.6	26.6	12.07	9.7	8.1	8.14	0.762	0.805	0.833	0.831	0.847	0.867	0.882	0.758	0.829	0.867	0.854	0.857	0.887	0.898	0.743	0.792	0.834	0.827	0.851	0.866	0.888	0.784	0.794	0.799	0.813	0.833	0.85	0.86	-3.384	0	0.832429	0.015	0.85	0.015	0.819	0.017	0.828714	0.02
Luxembourg	17.89	11.51	9.69	6.48	8.33	6.21	4.07	0.86	0.876	0.888	0.898	0.9	0.91	0.916	0.717	0.746	0.766	0.78	0.778	0.798	0.806	1	1	1	1	0.994	0.994	0.995	0.887	0.902	0.914	0.929	0.942	0.951	0.958	-1.512	0	0.892571	0.009	0.770143	0.013	0.926143	0.012	0.997571	-0.001
Madagascar	26.63	26.41	25.56	26.72	27.73	28.55	29.22	0.462	0.48	0.498	0.511	0.517	0.523	0.528	0.399	0.428	0.453	0.484	0.492	0.494	0.486	0.417	0.41	0.421	0.412	0.408	0.41	0.418	0.592	0.627	0.647	0.668	0.688	0.707	0.724	0.461	1	0.502714	0.012	0.462286	0.015	0.664714	0.02	0.413714	0
Malawi	31.22	32.92	31.76	30.59	31.83	32.55	33.4	0.388	0.363	0.388	0.431	0.456	0.472	0.483	0.378	0.375	0.383	0.428	0.45	0.455	0.47	0.401	0.308	0.323	0.342	0.344	0.352	0.353	0.386	0.413	0.471	0.547	0.614	0.657	0.681	0.065	1	0.425857	0.026	0.419857	0.02	0.538429	0.059	0.346143	0.008
Malaysia	26.83	25.49	24.24	25.12	24.19	24.03	22.48	0.723	0.733	0.75	0.772	0.785	0.8	0.81	0.619	0.621	0.64	0.687	0.701	0.718	0.726	0.754	0.773	0.794	0.799	0.815	0.833	0.849	0.809	0.821	0.83	0.838	0.847	0.856	0.864	-0.431	0	0.767571	0.016	0.673143	0.023	0.837857	0.009	0.802429	0.014
Mali	25.56	24.46	23.79	24.21	23.67	23.15	22.71	0.312	0.356	0.371	0.408	0.413	0.422	0.434	0.168	0.214	0.222	0.277	0.279	0.278	0.286	0.42	0.44	0.446	0.453	0.447	0.462	0.472	0.432	0.48	0.516	0.542	0.563	0.584	0.605	-0.354	0	0.388	0.019	0.246286	0.017	0.531714	0.022	0.448571	0.004
Mauritania	26.08	26.67	25.67	26.39	25.46	25.56	25.6	0.464	0.482	0.495	0.505	0.525	0.542	0.546	0.279	0.307	0.318	0.338	0.371	0.397	0.396	0.571	0.575	0.591	0.582	0.585	0.59	0.595	0.626	0.633	0.643	0.654	0.667	0.68	0.691	-0.213	0	0.508429	0.015	0.343714	0.022	0.656286	0.012	0.584143	0.004
Mauritius	16.12	15.38	12.72	13.3	12.19	13.71	12.23	0.678	0.708	0.731	0.751	0.779	0.794	0.804	0.546	0.595	0.632	0.664	0.707	0.728	0.736	0.724	0.742	0.762	0.775	0.801	0.818	0.836	0.788	0.804	0.812	0.822	0.833	0.84	0.846	-0.515	0	0.749286	0.021	0.658286	0.032	0.820714	0.009	0.779714	0.019
Mexico	14.18	14.95	14.06	14.51	13.34	13.56	12.78	0.708	0.731	0.746	0.748	0.756	0.768	0.779	0.544	0.589	0.621	0.634	0.652	0.677	0.703	0.779	0.779	0.786	0.781	0.785	0.793	0.794	0.836	0.85	0.85	0.847	0.845	0.845	0.847	-0.357	0	0.748	0.01	0.631429	0.022	0.845714	-0.001	0.785286	0.002
Mongolia	15.85	21.07	22.32	18.6	20.72	16.33	21.04	0.588	0.636	0.671	0.696	0.727	0.729	0.737	0.534	0.612	0.668	0.721	0.742	0.731	0.736	0.577	0.612	0.638	0.641	0.694	0.697	0.708	0.66	0.687	0.707	0.729	0.747	0.759	0.767	-0.523	0	0.683429	0.025	0.677714	0.027	0.722286	0.016	0.652429	0.025
Morocco	23.86	23.76	23.78	23.4	20.08	19.69	16.96	0.529	0.572	0.594	0.616	0.644	0.667	0.686	0.349	0.401	0.422	0.449	0.495	0.538	0.569	0.568	0.593	0.61	0.623	0.636	0.641	0.65	0.749	0.786	0.816	0.837	0.85	0.861	0.872	-1.023	0	0.615429	0.024	0.460429	0.035	0.824429	0.014	0.617286	0.014
Mozambique	33.97	33.1	31.25	30.73	30.28	31.14	30.02	0.307	0.349	0.378	0.401	0.417	0.441	0.456	0.236	0.298	0.347	0.373	0.364	0.381	0.395	0.275	0.308	0.326	0.348	0.371	0.381	0.382	0.445	0.464	0.476	0.497	0.538	0.589	0.628	-0.478	0	0.392714	0.023	0.342	0.019	0.519571	0.041	0.341571	0.021
Myanmar	20.91	19.72	19.04	19.08	19.49	19.87	20.36	0.414	0.452	0.482	0.515	0.543	0.563	0.583	0.319	0.339	0.359	0.392	0.427	0.44	0.464	0.361	0.427	0.479	0.52	0.542	0.57	0.59	0.616	0.635	0.651	0.67	0.691	0.711	0.725	-0.054	0	0.507429	0.028	0.391429	0.025	0.671286	0.02	0.498429	0.037
Namibia	22.54	22.02	21.52	26.24	30.27	31.98	34.81	0.544	0.545	0.559	0.589	0.624	0.639	0.646	0.51	0.518	0.519	0.538	0.562	0.571	0.584	0.639	0.663	0.67	0.672	0.693	0.697	0.686	0.495	0.471	0.501	0.564	0.623	0.656	0.672	2.181	1	0.592286	0.023	0.543143	0.014	0.568857	0.048	0.674286	0.01
Nepal	15.53	15.89	15.97	15.75	15.74	16.95	16.27	0.453	0.476	0.498	0.537	0.568	0.586	0.602	0.328	0.35	0.379	0.442	0.492	0.513	0.521	0.436	0.448	0.459	0.478	0.497	0.511	0.535	0.651	0.688	0.712	0.732	0.751	0.767	0.781	0.119	1	0.531429	0.028	0.432143	0.038	0.726	0.018	0.480571	0.016
Netherlands	7.55	5.57	4.94	3.96	3.49	3.82	3.98	0.882	0.892	0.91	0.917	0.93	0.936	0.944	0.821	0.835	0.862	0.871	0.9	0.908	0.914	0.934	0.936	0.948	0.946	0.946	0.948	0.96	0.895	0.909	0.923	0.935	0.945	0.952	0.958	-0.594	0	0.915857	0.011	0.873	0.017	0.931	0.009	0.945429	0.003
New Zealand	12.33	11.2	10.47	9.31	6.17	7.81	9.57	0.876	0.894	0.901	0.906	0.914	0.924	0.931	0.869	0.888	0.892	0.899	0.905	0.919	0.926	0.863	0.878	0.885	0.884	0.893	0.902	0.908	0.897	0.915	0.926	0.936	0.945	0.952	0.958	-0.887	0	0.906571	0.008	0.899714	0.009	0.932714	0.008	0.887571	0.006
Nicaragua	16.33	15.86	14.44	14.47	13.69	16.12	16.94	0.577	0.597	0.611	0.622	0.639	0.657	0.66	0.457	0.485	0.498	0.52	0.536	0.562	0.573	0.55	0.56	0.575	0.575	0.594	0.61	0.599	0.762	0.784	0.795	0.807	0.818	0.829	0.838	-0.058	0	0.623286	0.014	0.518714	0.02	0.804714	0.011	0.580429	0.011
Niger	28.43	27.91	27.32	27.27	26.07	26.04	25.51	0.262	0.285	0.306	0.331	0.357	0.378	0.394	0.116	0.137	0.154	0.18	0.209	0.233	0.249	0.337	0.337	0.344	0.352	0.359	0.366	0.375	0.46	0.503	0.538	0.574	0.607	0.633	0.653	-0.454	0	0.330429	0.023	0.182571	0.024	0.566857	0.031	0.352857	0.008
Nigeria	29.23	27.64	25.87	25.08	22.02	21.4	20.75	0.45	0.46	0.478	0.482	0.519	0.526	0.539	0.424	0.424	0.431	0.407	0.475	0.474	0.499	0.5	0.54	0.56	0.58	0.592	0.596	0.588	0.404	0.426	0.452	0.475	0.496	0.516	0.534	-1.433	0	0.493429	0.017	0.447714	0.014	0.471857	0.021	0.565143	0.017
Norway	8.05	6.29	5.09	4.38	3.8	2.72	2.12	0.915	0.932	0.936	0.94	0.944	0.95	0.957	0.888	0.912	0.907	0.912	0.915	0.918	0.93	0.955	0.966	0.974	0.969	0.971	0.978	0.982	0.905	0.919	0.93	0.941	0.949	0.954	0.96	-0.943	0	0.939143	0.005	0.911714	0.004	0.936857	0.007	0.970714	0.002
Oman	22.35	26.87	30.97	27.78	24.99	15.92	10.59	0.693	0.731	0.752	0.782	0.799	0.815	0.813	0.475	0.543	0.577	0.635	0.681	0.718	0.718	0.875	0.868	0.872	0.878	0.862	0.858	0.84	0.802	0.828	0.845	0.857	0.868	0.879	0.89	-2.168	0	0.769286	0.021	0.621	0.042	0.852714	0.011	0.864714	-0.002
Pakistan	13.95	14.39	14.06	14.69	13.71	13.55	13.01	0.447	0.473	0.496	0.512	0.523	0.542	0.557	0.259	0.29	0.32	0.345	0.356	0.38	0.402	0.524	0.543	0.557	0.559	0.567	0.581	0.591	0.659	0.673	0.683	0.696	0.71	0.72	0.727	-0.249	0	0.507143	0.017	0.336	0.022	0.695429	0.012	0.560286	0.009
Panama	15.44	13.89	14.65	13.2	12.88	14.24	13.92	0.735	0.751	0.767	0.774	0.791	0.805	0.815	0.627	0.655	0.665	0.665	0.674	0.692	0.7	0.747	0.754	0.785	0.798	0.833	0.847	0.859	0.847	0.857	0.865	0.874	0.883	0.892	0.9	-0.153	0	0.776857	0.013	0.668286	0.01	0.874	0.009	0.803286	0.024
Papua New Guinea	17.41	17.66	17.54	17.08	16.29	13.9	12.59	0.45	0.473	0.498	0.522	0.537	0.549	0.555	0.284	0.33	0.367	0.405	0.425	0.429	0.439	0.531	0.518	0.531	0.544	0.552	0.572	0.568	0.604	0.619	0.633	0.647	0.66	0.673	0.685	-0.835	0	0.512	0.019	0.382714	0.023	0.645857	0.013	0.545143	0.01
Paraguay	9.43	12.08	17.22	24.92	23.22	22.56	22.03	0.643	0.667	0.675	0.696	0.712	0.722	0.728	0.524	0.579	0.568	0.599	0.624	0.631	0.638	0.652	0.648	0.674	0.694	0.707	0.719	0.726	0.778	0.792	0.801	0.81	0.82	0.828	0.835	2.192	1	0.691857	0.014	0.594714	0.016	0.809143	0.009	0.688571	0.018
Peru	15.79	15.36	16.6	13.18	14	13.86	13.58	0.679	0.694	0.704	0.721	0.75	0.765	0.777	0.636	0.647	0.642	0.652	0.697	0.718	0.74	0.626	0.638	0.661	0.685	0.712	0.722	0.726	0.786	0.809	0.824	0.837	0.85	0.862	0.873	-0.443	0	0.727143	0.018	0.676	0.02	0.834429	0.013	0.681429	0.022
Philippines	9.85	10.11	10.58	11.49	10.63	12.24	12.04	0.632	0.652	0.662	0.671	0.691	0.704	0.718	0.572	0.611	0.619	0.622	0.655	0.663	0.678	0.588	0.602	0.618	0.633	0.651	0.672	0.692	0.751	0.754	0.76	0.767	0.774	0.782	0.788	0.304	1	0.675714	0.013	0.631429	0.015	0.768	0.007	0.636571	0.016
Poland	18.6	16.89	16.39	11.99	10.76	9.73	9.38	0.79	0.807	0.824	0.84	0.856	0.869	0.88	0.777	0.796	0.811	0.832	0.853	0.866	0.869	0.768	0.782	0.807	0.823	0.835	0.849	0.87	0.826	0.844	0.854	0.867	0.881	0.894	0.904	-1.681	0	0.838	0.015	0.829143	0.017	0.867143	0.013	0.819143	0.017
Portugal	19.36	19.07	13.05	11.21	7.91	7.44	8.2	0.792	0.809	0.814	0.829	0.84	0.855	0.864	0.661	0.686	0.684	0.712	0.739	0.763	0.768	0.861	0.864	0.868	0.866	0.86	0.867	0.88	0.873	0.894	0.909	0.923	0.935	0.945	0.955	-2.441	0	0.829	0.011	0.716143	0.02	0.919143	0.012	0.866571	0
Qatar	31.23	29.47	23.8	15.95	14.21	9	7.27	0.816	0.832	0.838	0.834	0.842	0.845	0.848	0.613	0.646	0.652	0.637	0.651	0.655	0.659	1	1	1	1	1	1	1	0.884	0.894	0.902	0.909	0.916	0.921	0.927	-4.311	0	0.836429	0.004	0.644714	0.004	0.907571	0.006	1	0
Republic of Korea	25.63	16.63	15.35	13.71	11.78	9.79	8.59	0.823	0.853	0.875	0.889	0.901	0.91	0.916	0.787	0.821	0.847	0.856	0.866	0.867	0.865	0.82	0.848	0.869	0.883	0.894	0.905	0.916	0.862	0.891	0.911	0.93	0.946	0.96	0.97	-1.973	0	0.881	0.015	0.844143	0.011	0.924286	0.016	0.876429	0.015
Republic of Moldova	13.59	16.67	17.05	13.17	10.77	9.69	7.25	0.643	0.684	0.704	0.713	0.735	0.738	0.75	0.617	0.666	0.7	0.696	0.716	0.707	0.711	0.595	0.654	0.672	0.682	0.706	0.717	0.743	0.723	0.733	0.743	0.763	0.784	0.794	0.798	-1.495	0	0.709571	0.015	0.687571	0.01	0.762571	0.016	0.681286	0.019
Romania	12.44	12.29	14.35	11.97	9.75	10.33	10.29	0.716	0.753	0.788	0.805	0.808	0.82	0.828	0.654	0.703	0.756	0.783	0.767	0.772	0.765	0.723	0.759	0.793	0.8	0.813	0.833	0.859	0.776	0.799	0.815	0.832	0.847	0.856	0.862	-0.603	0	0.788286	0.017	0.742857	0.014	0.826714	0.013	0.797143	0.018
Russian Federation	27.86	29.91	28.17	20.52	20.67	14.41	12	0.722	0.748	0.769	0.781	0.802	0.815	0.824	0.724	0.76	0.767	0.772	0.794	0.815	0.823	0.749	0.788	0.822	0.823	0.837	0.833	0.841	0.694	0.698	0.72	0.749	0.777	0.797	0.809	-3.099	0	0.780143	0.017	0.779286	0.015	0.749143	0.025	0.813286	0.015
Rwanda	37.96	36.73	34.67	34.01	32.37	30.29	29.45	0.341	0.396	0.45	0.492	0.515	0.527	0.543	0.276	0.337	0.395	0.437	0.451	0.446	0.458	0.325	0.356	0.385	0.409	0.427	0.445	0.464	0.441	0.517	0.599	0.668	0.711	0.737	0.754	-1.355	0	0.466286	0.034	0.4	0.025	0.632429	0.043	0.401571	0.023
Saudi Arabia	17.05	23.03	26.03	24.8	26.28	28.7	35.94	0.743	0.764	0.783	0.809	0.845	0.859	0.854	0.555	0.594	0.634	0.691	0.77	0.803	0.789	0.913	0.918	0.922	0.922	0.935	0.938	0.931	0.809	0.818	0.823	0.83	0.837	0.842	0.848	1.61	1	0.808143	0.023	0.690857	0.048	0.829571	0.006	0.925571	0.005
Senegal	24.81	24.89	25.46	25.79	24.59	24.07	23.51	0.39	0.426	0.447	0.468	0.494	0.509	0.512	0.213	0.257	0.278	0.301	0.342	0.355	0.345	0.477	0.49	0.498	0.499	0.499	0.513	0.529	0.581	0.614	0.648	0.681	0.707	0.724	0.738	-0.223	0	0.463714	0.021	0.298714	0.024	0.670429	0.024	0.500714	0.005
Serbia	10.86	9.1	12.6	8.95	8.42	7.36	7.47	0.716	0.74	0.758	0.766	0.778	0.795	0.806	0.677	0.7	0.716	0.722	0.74	0.775	0.783	0.678	0.716	0.741	0.748	0.754	0.759	0.777	0.801	0.809	0.82	0.832	0.844	0.854	0.862	-0.615	0	0.765571	0.013	0.730429	0.019	0.831714	0.011	0.739	0.013
Sierra Leone	31.23	31.25	30.67	29.99	28.44	30.52	33.04	0.295	0.345	0.375	0.399	0.433	0.431	0.452	0.27	0.303	0.326	0.349	0.372	0.387	0.406	0.319	0.377	0.397	0.402	0.448	0.403	0.425	0.299	0.361	0.408	0.452	0.488	0.515	0.534	-0.131	0	0.39	0.025	0.344714	0.021	0.436714	0.034	0.395857	0.022
Singapore	6.5	6.25	6.03	5.09	3.17	2.74	2.09	0.821	0.849	0.882	0.909	0.921	0.935	0.938	0.649	0.688	0.736	0.788	0.813	0.842	0.844	0.955	0.966	0.994	1	1	1	1	0.892	0.921	0.939	0.951	0.961	0.971	0.979	-0.909	0	0.893571	0.021	0.765714	0.035	0.944857	0.011	0.987857	0.01
Slovakia	15.11	14.45	12.48	8.96	5.23	6.31	6.07	0.765	0.786	0.816	0.831	0.845	0.853	0.86	0.712	0.74	0.779	0.802	0.823	0.822	0.826	0.767	0.789	0.828	0.837	0.847	0.859	0.872	0.82	0.832	0.842	0.854	0.867	0.877	0.885	-1.902	0	0.822286	0.017	0.786286	0.018	0.853857	0.011	0.828429	0.018
Slovenia	16.35	14.37	15.61	7.19	6.25	6.46	5.05	0.832	0.864	0.88	0.889	0.893	0.9	0.917	0.795	0.852	0.862	0.878	0.881	0.885	0.91	0.841	0.86	0.882	0.876	0.871	0.881	0.898	0.86	0.88	0.898	0.914	0.927	0.936	0.943	-1.979	0	0.882143	0.01	0.866143	0.011	0.908286	0.012	0.872714	0.005
South Africa	43.99	41.27	32.44	28.64	22.83	25.81	22.22	0.631	0.619	0.632	0.664	0.685	0.703	0.709	0.652	0.653	0.66	0.696	0.695	0.718	0.724	0.694	0.707	0.723	0.726	0.73	0.728	0.725	0.555	0.515	0.53	0.58	0.632	0.664	0.679	-3.494	0	0.663286	0.02	0.685429	0.016	0.593571	0.042	0.719	0.007
South Sudan	19.24	20.48	21.62	25.32	31.18	33.8	36.73	0.41	0.41	0.41	0.41	0.428	0.421	0.433	0.297	0.297	0.297	0.297	0.317	0.309	0.307	0.434	0.434	0.434	0.434	0.444	0.422	0.453	0.449	0.478	0.507	0.535	0.557	0.571	0.582	2.946	1	0.417429	0.006	0.303	0.004	0.525571	0.02	0.436429	0.004
Spain	15.42	11.67	8.7	5.44	4.03	4.12	3.91	0.832	0.844	0.86	0.872	0.882	0.899	0.904	0.715	0.726	0.752	0.781	0.804	0.832	0.831	0.883	0.893	0.9	0.893	0.886	0.9	0.909	0.913	0.928	0.94	0.952	0.963	0.971	0.978	-1.871	0	0.870429	0.013	0.777286	0.024	0.949286	0.01	0.894857	-0.001
Sri Lanka	15.14	14.7	14.42	14.19	12.63	14.73	19.69	0.691	0.719	0.738	0.754	0.769	0.773	0.782	0.679	0.704	0.721	0.739	0.747	0.735	0.746	0.615	0.631	0.658	0.68	0.707	0.723	0.732	0.79	0.836	0.847	0.853	0.861	0.869	0.877	0.001	1	0.746571	0.015	0.724429	0.008	0.847571	0.008	0.678	0.023
Sudan	25.5	25.65	24.72	23.83	22.19	25.54	26.76	0.403	0.43	0.45	0.469	0.494	0.507	0.51	0.238	0.268	0.282	0.306	0.323	0.336	0.345	0.464	0.482	0.508	0.513	0.553	0.565	0.551	0.592	0.617	0.637	0.658	0.675	0.687	0.697	-0.092	0	0.466143	0.02	0.299714	0.017	0.651857	0.016	0.519429	0.022
Sweden	6.74	5.57	5.29	3.04	3.13	3.13	3.14	0.903	0.901	0.91	0.911	0.933	0.94	0.945	0.881	0.852	0.854	0.853	0.907	0.914	0.918	0.91	0.924	0.941	0.938	0.94	0.946	0.952	0.919	0.929	0.938	0.946	0.954	0.96	0.966	-0.7	0	0.920429	0.009	0.882714	0.015	0.944571	0.007	0.935857	0.006
Switzerland	8.54	7.18	5.25	4.32	3.42	2.66	2.25	0.898	0.909	0.923	0.941	0.946	0.947	0.955	0.803	0.819	0.844	0.877	0.888	0.885	0.9	0.978	0.98	0.984	0.99	0.986	0.986	0.988	0.921	0.937	0.948	0.958	0.966	0.974	0.981	-1.114	0	0.931286	0.011	0.859429	0.016	0.955	0.009	0.984571	0.002
Syrian Arab Republic	22.02	21.84	22.76	22.53	23.04	27.51	14.94	0.6	0.636	0.673	0.672	0.596	0.528	0.567	0.433	0.485	0.537	0.534	0.463	0.414	0.416	0.611	0.634	0.68	0.708	0.594	0.459	0.542	0.817	0.835	0.833	0.802	0.77	0.774	0.811	0.616	1	0.610286	-0.014	0.468857	-0.018	0.806	-0.016	0.604	-0.014
Tajikistan	19.46	19.08	18.46	18.74	18.6	18.2	15.67	0.555	0.6	0.621	0.638	0.653	0.653	0.668	0.626	0.646	0.649	0.671	0.667	0.668	0.682	0.424	0.481	0.505	0.516	0.548	0.538	0.555	0.646	0.697	0.729	0.75	0.763	0.775	0.786	-0.32	0	0.626857	0.016	0.658429	0.007	0.735143	0.015	0.509571	0.022
Thailand	39.03	38.86	38.93	38.33	36.04	32.55	32.21	0.652	0.686	0.714	0.724	0.734	0.756	0.777	0.517	0.568	0.607	0.611	0.615	0.65	0.682	0.69	0.715	0.736	0.744	0.755	0.767	0.783	0.779	0.796	0.814	0.834	0.852	0.868	0.879	-1.256	0	0.720429	0.017	0.607143	0.021	0.831714	0.018	0.741429	0.013
The former Yugoslav Republic of Macedonia	8.21	7.78	8.62	8.06	9.83	6.44	5.15	0.677	0.702	0.721	0.743	0.751	0.765	0.774	0.544	0.593	0.624	0.662	0.673	0.695	0.704	0.695	0.703	0.72	0.737	0.742	0.754	0.765	0.82	0.829	0.834	0.841	0.849	0.854	0.858	-0.361	0	0.733286	0.016	0.642143	0.024	0.840714	0.006	0.730857	0.012
Timor-Leste	14.47	15.33	15.24	15.27	14.83	13.2	11.9	0.484	0.518	0.585	0.628	0.63	0.598	0.606	0.364	0.399	0.443	0.493	0.501	0.495	0.51	0.518	0.528	0.646	0.691	0.677	0.576	0.573	0.6	0.66	0.702	0.726	0.738	0.75	0.762	-0.482	0	0.578429	0.025	0.457857	0.022	0.705429	0.015	0.601286	0.037
Togo	30.08	31.04	31.09	31.07	30.67	29.61	28.65	0.427	0.439	0.439	0.466	0.488	0.502	0.515	0.395	0.421	0.423	0.464	0.489	0.5	0.517	0.382	0.382	0.366	0.377	0.395	0.41	0.419	0.515	0.527	0.547	0.576	0.602	0.619	0.631	-0.258	0	0.468	0.016	0.458429	0.021	0.573857	0.023	0.390143	0.006
Trinidad and Tobago	13.57	17.91	21.02	20.18	13.96	11.98	9.33	0.717	0.75	0.771	0.784	0.783	0.792	0.796	0.636	0.665	0.692	0.712	0.7	0.721	0.728	0.762	0.817	0.842	0.848	0.848	0.844	0.841	0.76	0.776	0.788	0.799	0.809	0.817	0.823	-1.272	0	0.770429	0.011	0.693429	0.013	0.796	0.009	0.828857	0.011
Tunisia	23.71	23.43	23.75	23.86	22.84	22.96	16.49	0.651	0.681	0.7	0.716	0.723	0.731	0.74	0.526	0.573	0.601	0.625	0.638	0.647	0.661	0.641	0.663	0.68	0.692	0.694	0.699	0.702	0.818	0.831	0.839	0.847	0.855	0.863	0.872	-0.379	0	0.706	0.014	0.610143	0.018	0.846429	0.008	0.681571	0.01
Turkey	8.98	6.81	7.42	6.82	10.31	9.43	6.68	0.66	0.69	0.712	0.739	0.785	0.808	0.82	0.493	0.532	0.552	0.602	0.682	0.717	0.731	0.759	0.773	0.799	0.799	0.827	0.841	0.85	0.769	0.8	0.819	0.839	0.858	0.875	0.888	0.298	1	0.744857	0.028	0.615571	0.045	0.835429	0.019	0.806857	0.017
Turkmenistan	16.1	17.35	16.94	16.87	17.03	14.16	13.47	0.666	0.666	0.666	0.666	0.685	0.699	0.715	0.624	0.624	0.624	0.624	0.626	0.628	0.653	0.572	0.59	0.632	0.66	0.703	0.738	0.756	0.671	0.688	0.703	0.718	0.729	0.736	0.741	-0.612	0	0.680429	0.008	0.629	0.003	0.712286	0.01	0.664429	0.035
Uganda	33.87	32.43	31.78	32.25	29.94	30.36	29.39	0.404	0.436	0.466	0.498	0.513	0.529	0.544	0.43	0.442	0.461	0.493	0.489	0.504	0.523	0.379	0.399	0.422	0.44	0.449	0.455	0.462	0.404	0.47	0.521	0.571	0.614	0.646	0.667	-0.559	0	0.484286	0.024	0.477429	0.015	0.556143	0.04	0.429429	0.016
Ukraine	13.61	20.58	29.49	15.43	14.56	13.62	10.2	0.694	0.732	0.751	0.755	0.767	0.768	0.779	0.717	0.767	0.784	0.788	0.791	0.792	0.799	0.642	0.702	0.732	0.718	0.727	0.719	0.738	0.727	0.729	0.737	0.759	0.783	0.796	0.801	-1.487	0	0.749429	0.011	0.776857	0.007	0.761714	0.019	0.711143	0.01
United Arab Emirates	16.02	20.89	17.65	19.4	17.65	17.93	8.91	0.782	0.803	0.819	0.82	0.838	0.864	0.89	0.573	0.609	0.641	0.669	0.697	0.743	0.802	1	1	1	0.953	0.966	0.983	0.984	0.836	0.849	0.858	0.867	0.875	0.884	0.892	-0.682	0	0.830857	0.014	0.676286	0.034	0.865857	0.009	0.983714	-0.009
United Kingdom of Great Britain and Northern Ireland	6.89	6.87	5.83	3.69	2.86	3.05	3.21	0.874	0.892	0.899	0.912	0.921	0.924	0.932	0.836	0.861	0.861	0.896	0.912	0.911	0.928	0.898	0.913	0.92	0.913	0.914	0.921	0.926	0.889	0.904	0.917	0.929	0.937	0.94	0.943	-0.925	0	0.907714	0.009	0.886429	0.014	0.922714	0.007	0.915	0.002
United Republic of Tanzania	32.22	30.09	28.8	28.83	30.29	30.64	31.12	0.39	0.426	0.456	0.481	0.497	0.52	0.529	0.314	0.354	0.39	0.416	0.415	0.436	0.429	0.398	0.421	0.439	0.45	0.465	0.479	0.492	0.474	0.517	0.553	0.594	0.637	0.675	0.699	0.059	1	0.471286	0.023	0.393429	0.019	0.592714	0.041	0.449143	0.015
United States of America	15.67	15.79	14.92	11.7	11.43	12.86	12.67	0.886	0.897	0.906	0.916	0.918	0.922	0.926	0.845	0.859	0.869	0.892	0.891	0.896	0.9	0.941	0.95	0.958	0.954	0.96	0.966	0.976	0.874	0.884	0.894	0.902	0.906	0.906	0.906	-0.73	0	0.910143	0.007	0.878857	0.009	0.896	0.003	0.957857	0.004
Uruguay	16.84	13.91	14.38	17.06	17.26	13.43	14.78	0.743	0.755	0.765	0.782	0.8	0.81	0.817	0.661	0.697	0.686	0.707	0.735	0.753	0.765	0.739	0.723	0.752	0.777	0.792	0.799	0.801	0.842	0.855	0.865	0.873	0.879	0.885	0.891	-0.178	0	0.781714	0.014	0.714857	0.016	0.87	0.007	0.769	0.019
Uzbekistan	9.74	12.83	10.26	11.28	11.63	11.5	11.68	0.599	0.626	0.649	0.669	0.692	0.705	0.72	0.601	0.639	0.657	0.674	0.699	0.709	0.729	0.493	0.519	0.554	0.582	0.611	0.629	0.645	0.725	0.741	0.753	0.764	0.776	0.787	0.796	-0.142	0	0.665714	0.02	0.672571	0.018	0.763143	0.011	0.576143	0.029
Venezuela (Bolivarian Republic of)	27.41	28.19	36.76	31.21	35.38	35.64	39.02	0.676	0.704	0.748	0.757	0.777	0.759	0.711	0.503	0.569	0.642	0.674	0.724	0.722	0.7	0.767	0.757	0.798	0.789	0.795	0.752	0.643	0.802	0.811	0.816	0.817	0.814	0.806	0.801	1.594	1	0.733143	0.014	0.647714	0.033	0.809571	-0.004	0.757286	0.006
Viet Nam	24.09	24.88	24.33	25.61	24.99	26.67	30.56	0.586	0.62	0.64	0.661	0.681	0.693	0.704	0.474	0.518	0.55	0.583	0.614	0.621	0.63	0.521	0.555	0.569	0.589	0.608	0.631	0.651	0.816	0.829	0.838	0.844	0.846	0.849	0.852	0.487	1	0.655	0.019	0.57	0.025	0.839143	0.003	0.589143	0.018
Yemen	21.91	22.39	22.03	23.13	23.4	27.3	29.36	0.444	0.477	0.492	0.506	0.509	0.474	0.47	0.258	0.297	0.308	0.325	0.345	0.341	0.35	0.542	0.553	0.565	0.568	0.542	0.44	0.418	0.626	0.66	0.684	0.701	0.708	0.709	0.71	1.011	1	0.481714	0.006	0.317714	0.012	0.685429	0.007	0.518286	-0.006
Zambia	27.36	25.91	24.13	23.64	20.37	21.22	20.46	0.425	0.46	0.488	0.527	0.557	0.571	0.584	0.468	0.505	0.513	0.526	0.532	0.544	0.557	0.443	0.459	0.474	0.507	0.532	0.525	0.529	0.369	0.421	0.479	0.549	0.611	0.653	0.675	-1.149	0	0.516	0.028	0.520714	0.011	0.536714	0.056	0.495571	0.022
Zimbabwe	29.31	34.84	36.55	37.6	37.68	39.92	41.22	0.43	0.411	0.421	0.482	0.537	0.558	0.571	0.488	0.485	0.502	0.523	0.55	0.565	0.587	0.429	0.404	0.386	0.454	0.496	0.497	0.496	0.379	0.355	0.384	0.471	0.568	0.62	0.638	1.345	1	0.487143	0.035	0.528571	0.02	0.487857	0.074	0.451714	0.027
